# Supplementary material for: Infrared Thermographic Evaluation Following Hemilaminectomy in Dogs with Thoracolumbar Intervertebral Disc Extrusion: A Pilot Study
Source: Animals (Basel). 2026 Jun 10;16(12):1796. doi: 10.3390/ani16121796 (PMC13296032; doi:10.3390/ani16121796)
Supplement: Supplementary file 1 [file animals-16-01796-s001.zip]

Archive with 4 entries (4 files):
- Agreement document.pdf
- Consent for Cooperation.pdf
- Table S1. Statistical summary of mean local temperatures recorded at the three evaluated time points.pdf
- Table S2. Non-parametric Friedman test results.pdf
